# Supplementary material for: Does fungal competitive ability explain host specificity or rarity in ectomycorrhizal symbioses?
Source: PLoS One. 2020 Aug 18;15(8):e0234099. doi: 10.1371/journal.pone.0234099 (PMC7433872; doi:10.1371/journal.pone.0234099)
Supplement: S1 Table — (CSV) [file pone.0234099.s004.csv]

Treatment	Species	Replicate	Harvest Date	Time	Colonized_root	Uncolonized_root	% Colonization	pSub	pAme	pSprag	Shoot Biomass (g)	Root Biomass (g)	Total Biomass (g)		Species	Abbreviation
1	Sprag	6.1	01_23_2020	8	75	729	9.33	0	0	9.33	0.2254	0.2762	0.5016		Suillus subaureus	Sub
1	Sprag	6.2	01_23_2020	8	0	320	0	0	0	0	0.0718	0.1358	0.2076		Suillus spraguei	Sprag
1	Sprag	6.3	01_23_2020	8	27	420	6.04	0	0	6.04	0.1838	0.3417	0.5255		Suillus americanus	Ame
1	Sprag	6.4	01_23_2020	8	15	468	3.11	0	0	3.11	0.1815	0.2751	0.4566
1	Sprag	6.5	01_23_2020	8	4	374	1.06	0	0	1.06	0.0645	0.1343	0.1988
1	Sprag	6.6	01_23_2020	8	0	446	0	0	0	0	0.2067	0.2356	0.4423
1	Sprag	6.7	01_23_2020	8	28	493	5.37	0	0	5.37	0.1315	0.2364	0.3679
2	Sub/Sprag	6.1	01_23_2020	8	20	216	8.47	8.47	0	0	0.066	0.1088	0.1748
2	Sub/Sprag	6.2	01_23_2020	8	25	485	4.9	4.9	0	0	0.1262	0.2162	0.3424
2	Sub/Sprag	6.3	01_23_2020	8	172	668	20.48	20.48	0	0	0.156	0.2184	0.3744
2	Sub/Sprag	6.4	01_23_2020	8	99	257	27.81	27.81	0	0	0.0899	0.1323	0.2222
2	Sub/Sprag	6.5	01_23_2020	8	75	370	16.85	16.85	0	0	0.1753	0.2297	0.405
2	Sub/Sprag	6.6	01_23_2020	8	63	584	9.74	8.766	0	0.974	0.1682	0.2268	0.395
2	Sub/Sprag	6.7	01_23_2020	8	0	250	0	0	0	0	0.0546	0.0669	0.1215
3	Sub	6.1	01_23_2020	8	275	842	24.62	24.62	0	0	0.1688	0.3331	0.5019
3	Sub	6.2	01_23_2020	8	71	269	20.88	20.88	0	0	0.1376	0.194	0.3316
3	Sub	6.3	01_23_2020	8	29	369	7.29	7.29	0	0	0.1793	0.1809	0.3602
3	Sub	6.4	01_23_2020	8	0	250	0	0	0	0	0.1807	0.1997	0.3804
3	Sub	6.5	01_23_2020	8	158	363	30.33	30.33	0	0	0.1698	0.2259	0.3957
3	Sub	6.6	01_23_2020	8	92	383	19.37	19.37	0	0	0.1517	0.1909	0.3426
3	Sub	6.7	01_23_2020	8	289	616	31.93	31.93	0	0	0.2681	0.315	0.5831
4	Sub/Ame	6.1	01_23_2020	8	38	339	10.08	0	10.08	0	0.0987	0.1349	0.2336
4	Sub/Ame	6.2	01_23_2020	8	66	256	20.5	0	20.5	0	0.1473	0.1577	0.305
4	Sub/Ame	6.3	01_23_2020	8	227	342	39.89	0	39.89	0	0.1689	0.2024	0.3713
4	Sub/Ame	6.4	01_23_2020	8	38	177	17.67	0	17.67	0	0.0599	0.107	0.1669
4	Sub/Ame	6.5	01_23_2020	8	167	308	35.16	0	35.16	0	0.202	0.1782	0.3802
4	Sub/Ame	6.6	01_23_2020	8	144	195	42.48	0	42.48	0	0.1595	0.1448	0.3043
4	Sub/Ame	6.7	01_23_2020	8	224	486	31.55	0	31.55	0	0.1804	0.2406	0.421
5	Ame	6.1	01_23_2020	8	194	218	47.09	0	47.09	0	0.1971	0.2222	0.4193
5	Ame	6.2	01_23_2020	8	35	76	31.53	0	31.53	0	0.0655	0.756	0.8215
5	Ame	6.3	01_23_2020	8	268	370	42.01	0	42.01	0	0.1491	0.1897	0.3388
5	Ame	6.4	01_23_2020	8	30	295	9.23	0	9.23	0	0.1383	0.2179	0.3562
5	Ame	6.5	01_23_2020	8	194	265	42.27	0	42.27	0	0.2922	0.2609	0.5531
5	Ame	6.6	01_23_2020	8	442	594	42.66	0	42.66	0	0.2723	0.2778	0.5501
5	Ame	6.7	01_23_2020	8	326	319	50.54	0	50.54	0	0.1923	0.1968	0.3891
6	Ame/Sprag	6.1	01_23_2020	8	146	402	26.64	0	26.64	0	0.1742	0.2255	0.3997
6	Ame/Sprag	6.2	01_23_2020	8	50	138	26.6	0	26.6	0	0.0792	0.1088	0.188
6	Ame/Sprag	6.3	01_23_2020	8	96	128	42.86	0	42.86	0	0.0806	0.0816	0.1622
6	Ame/Sprag	6.4	01_23_2020	8	28	217	11.43	0	11.43	0	0.0532	0.1057	0.1589
6	Ame/Sprag	6.5	01_23_2020	8	104	219	32.2	0	32.2	0	0.0794	0.1024	0.1818
6	Ame/Sprag	6.6	01_23_2020	8	32	155	17.11	0	17.11	0	0.077	0.128	0.205
6	Ame/Sprag	6.7	01_23_2020	8	114	188	37.75	0	37.75	0	0.0727	0.1042	0.1769
7	Control	6.1	01_23_2020	8	0	200	0	0	0	0	0.1555	0.2479	0.4034
7	Control	6.2	01_23_2020	8	0	200	0	0	0	0	0.0547	0.1	0.1547
7	Control	6.3	01_23_2020	8	0	200	0	0	0	0	0.2166	0.304	0.5206
7	Control	6.4	01_23_2020	8	0	200	0	0	0	0	0.2262	0.3609	0.5871
7	Control	6.5	01_23_2020	8	0	200	0	0	0	0	0.194	0.2643	0.4583
7	Control	6.6	01_23_2020	8	0	200	0	0	0	0	0.0808	0.1402	0.221
7	Control	6.7	01_23_2020	8	0	200	0	0	0	0	0.0959	0.1871	0.283
1	Sprag	3.1	09_26_2019	4	0	160	0	0	0	0	0.0882	0.0956	0.1838
1	Sprag	3.2	09_26_2019	4	0	81	0	0	0	0	0.0704	0.0503	0.1207
1	Sprag	3.3	09_26_2019	4	0	63	0	0	0	0	0.0726	0.0543	0.1269
1	Sprag	3.4	09_26_2019	4	0	136	0	0	0	0	0.1472	0.1203	0.2675
1	Sprag	3.5	09_26_2019	4	0	122	0	0	0	0	0.0662	0.0786	0.1448
1	Sprag	3.6	09_26_2019	4	0	79	0	0	0	0	0.0748	0.0415	0.1163
1	Sprag	3.7	09_26_2019	4	0	67	0	0	0	0	0.062	0.0439	0.1059
2	Sub/Sprag	3.1	09_26_2019	4	0	108	0	0	0	0	0.0823	0.0676	0.1499
2	Sub/Sprag	3.2	09_26_2019	4	12	105	10.256	10.256	0	0	0.0563	0.0618	0.1181
2	Sub/Sprag	3.3	09_26_2019	4	6	179	3.243	3.243	0	0	0.108	0.0995	0.2075
2	Sub/Sprag	3.4	09_26_2019	4	0	46	0	0	0	0	0.1023	0.0871	0.1894
2	Sub/Sprag	3.5	09_26_2019	4	0	92	0	0	0	0	0.0613	0.0633	0.1246
2	Sub/Sprag	3.6	09_26_2019	4	4	109	3.54	3.54	0	0	0.0912	0.0942	0.1854
2	Sub/Sprag	3.7	09_26_2019	4	14	117	10.687	10.687	0	0	0.0896	0.0835	0.1731
3	Sub	3.1	09_26_2019	4	11	194	5.366	5.366	0	0	0.157	0.1387	0.2957
3	Sub	3.2	09_26_2019	4	10	134	6.944	6.944	0	0	0.1229	0.081	0.2039
3	Sub	3.3	09_26_2019	4	3	100	2.913	2.913	0	0	0.062	0.0424	0.1044
3	Sub	3.4	09_26_2019	4	2	112	1.754	1.754	0	0	0.1551	0.0888	0.2439
3	Sub	3.5	09_26_2019	4	2	124	1.587	1.587	0	0	0.138	0.1437	0.2817
3	Sub	3.6	09_26_2019	4	0	230	0	0	0	0	0.1366	0.1206	0.2572
3	Sub	3.7	09_26_2019	4	28	123	18.543	18.543	0	0	0.147	0.0898	0.2368
4	Sub/Ame	3.1	09_26_2019	4	8	66	10.811	0	10.811	0	0.113	0.1206	0.2336
4	Sub/Ame	3.2	09_26_2019	4	3	122	2.4	0	2.4	0	0.0907	0.0453	0.136
4	Sub/Ame	3.3	09_26_2019	4	7	143	4.667	0	4.667	0	0.1261	0.0723	0.1984
4	Sub/Ame	3.4	09_26_2019	4	13	130	9.091	0	9.091	0	0.0554	0.0438	0.0992
4	Sub/Ame	3.5	09_26_2019	4	2	53	3.636	0	3.636	0	0.0791	0.0628	0.1419
4	Sub/Ame	3.6	09_26_2019	4	47	127	27.011	0	27.011	0	0.1233	0.1105	0.2338
4	Sub/Ame	3.7	09_26_2019	4	24	117	17.021	0	17.021	0	0.1495	0.1397	0.2892
5	Ame	3.1	09_26_2019	4	30	95	24	0	24	0	0.1614	0.1476	0.309
5	Ame	3.2	09_26_2019	4	26	72	26.53	0	26.53	0	0.0749	0.0977	0.1726
5	Ame	3.3	09_26_2019	4	3	47	6	0	6	0	0.0788	0.0461	0.1249
5	Ame	3.4	09_26_2019	4	20	88	18.52	0	18.52	0	0.1144	0.0808	0.1952
5	Ame	3.5	09_26_2019	4	21	75	21.88	0	21.88	0	0.1034	0.1165	0.2199
5	Ame	3.6	09_26_2019	4	19	157	10.8	0	10.8	0	0.131	0.1431	0.2741
5	Ame	3.7	09_26_2019	4	19	108	14.96	0	14.96	0	0.1551	0.1344	0.2895
6	Ame/Sprag	3.1	09_26_2019	4	26	99	20.8	0	20.8	0	0.0544	0.0502	0.1046
6	Ame/Sprag	3.2	09_26_2019	4	46	125	26.9	0	26.9	0	0.1158	0.1018	0.2176
6	Ame/Sprag	3.3	09_26_2019	4	10	35	22.22	0	22.22	0	0.0942	0.0674	0.1616
6	Ame/Sprag	3.4	09_26_2019	4	24	59	28.92	0	28.92	0	0.0608	0.0397	0.1005
6	Ame/Sprag	3.5	09_26_2019	4	3	43	6.52	0	6.52	0	0.0484	0.0507	0.0991
6	Ame/Sprag	3.6	09_26_2019	4	31	57	35.23	0	35.23	0	0.0637	0.0468	0.1105
6	Ame/Sprag	3.7	09_26_2019	4	70	85	45.16	0	45.16	0	0.1022	0.1028	0.205
7	Control	3.1	09_26_2019	4	0	208	0	0	0	0	0.0875	0.0814	0.1689
7	Control	3.2	09_26_2019	4	0	113	0	0	0	0	0.0766	0.0716	0.1482
7	Control	3.3	09_26_2019	4	0	162	0	0	0	0	0.0907	0.0755	0.1662
7	Control	3.4	09_26_2019	4	0	64	0	0	0	0	0.0473	0.0286	0.0759
7	Control	3.5	09_26_2019	4	0	98	0	0	0	0	0.0634	0.0699	0.1333
7	Control	3.6	09_26_2019	4	0	270	0	0	0	0	0.1408	0.13	0.2708
7	Control	3.7	09_26_2019	4	0	72	0	0	0	0	0.1144	0.115	0.2294
