# Supplementary material for: Does fungal competitive ability explain host specificity or rarity in ectomycorrhizal symbioses?
Source: PLoS One. 2020 Aug 18;15(8):e0234099. doi: 10.1371/journal.pone.0234099 (PMC7433872; doi:10.1371/journal.pone.0234099)
Supplement: S1 Data — (CSV) [file pone.0234099.s005.csv]

Species	Treatment	Colonization	Time
Americanus	Single_Ame	47.09	8
Americanus	Single_Ame	31.53	8
Americanus	Single_Ame	42.01	8
Americanus	Single_Ame	9.23	8
Americanus	Single_Ame	42.27	8
Americanus	Single_Ame	42.66	8
Americanus	Single_Ame	50.54	8
Americanus	Two_AmeSub	10.08	8
Americanus	Two_AmeSub	20.5	8
Americanus	Two_AmeSub	39.89	8
Americanus	Two_AmeSub	17.67	8
Americanus	Two_AmeSub	35.16	8
Americanus	Two_AmeSub	42.48	8
Americanus	Two_AmeSub	31.55	8
Americanus	Two_AmeSpr	26.64	8
Americanus	Two_AmeSpr	26.6	8
Americanus	Two_AmeSpr	42.86	8
Americanus	Two_AmeSpr	11.43	8
Americanus	Two_AmeSpr	32.2	8
Americanus	Two_AmeSpr	17.11	8
Americanus	Two_AmeSpr	37.75	8
Americanus	Single_Ame	24	4
Americanus	Single_Ame	26.53	4
Americanus	Single_Ame	6	4
Americanus	Single_Ame	18.52	4
Americanus	Single_Ame	21.88	4
Americanus	Single_Ame	10.8	4
Americanus	Single_Ame	14.96	4
Americanus	Two_AmeSub	10.811	4
Americanus	Two_AmeSub	2.4	4
Americanus	Two_AmeSub	4.667	4
Americanus	Two_AmeSub	9.091	4
Americanus	Two_AmeSub	3.636	4
Americanus	Two_AmeSub	27.011	4
Americanus	Two_AmeSub	17.021	4
Americanus	Two_AmeSpr	20.8	4
Americanus	Two_AmeSpr	26.9	4
Americanus	Two_AmeSpr	22.22	4
Americanus	Two_AmeSpr	28.92	4
Americanus	Two_AmeSpr	6.52	4
Americanus	Two_AmeSpr	35.23	4
Americanus	Two_AmeSpr	45.16	4
Subaureus	Single_Sub	24.62	8
Subaureus	Single_Sub	20.88	8
Subaureus	Single_Sub	7.29	8
Subaureus	Single_Sub	0	8
Subaureus	Single_Sub	30.33	8
Subaureus	Single_Sub	19.37	8
Subaureus	Single_Sub	31.93	8
Subaureus	Two_SubSpr	8.47	8
Subaureus	Two_SubSpr	4.9	8
Subaureus	Two_SubSpr	20.48	8
Subaureus	Two_SubSpr	27.81	8
Subaureus	Two_SubSpr	16.85	8
Subaureus	Two_SubSpr	8.766	8
Subaureus	Two_SubSpr	0	8
Subaureus	Two_AmeSub	0	8
Subaureus	Two_AmeSub	0	8
Subaureus	Two_AmeSub	0	8
Subaureus	Two_AmeSub	0	8
Subaureus	Two_AmeSub	0	8
Subaureus	Two_AmeSub	0	8
Subaureus	Two_AmeSub	0	8
Subaureus	Single_Sub	5.366	4
Subaureus	Single_Sub	6.944	4
Subaureus	Single_Sub	2.913	4
Subaureus	Single_Sub	1.754	4
Subaureus	Single_Sub	1.587	4
Subaureus	Single_Sub	0	4
Subaureus	Single_Sub	18.543	4
Subaureus	Two_SubSpr	0	4
Subaureus	Two_SubSpr	10.256	4
Subaureus	Two_SubSpr	3.243	4
Subaureus	Two_SubSpr	0	4
Subaureus	Two_SubSpr	0	4
Subaureus	Two_SubSpr	3.54	4
Subaureus	Two_SubSpr	10.687	4
Subaureus	Two_AmeSub	0	4
Subaureus	Two_AmeSub	0	4
Subaureus	Two_AmeSub	0	4
Subaureus	Two_AmeSub	0	4
Subaureus	Two_AmeSub	0	4
Subaureus	Two_AmeSub	0	4
Subaureus	Two_AmeSub	0	4
Spraguei	Single_Spr	9.33	8
Spraguei	Single_Spr	0	8
Spraguei	Single_Spr	6.04	8
Spraguei	Single_Spr	3.11	8
Spraguei	Single_Spr	1.06	8
Spraguei	Single_Spr	0	8
Spraguei	Single_Spr	5.37	8
Spraguei	Two_SubSpr	0	8
Spraguei	Two_SubSpr	0	8
Spraguei	Two_SubSpr	0	8
Spraguei	Two_SubSpr	0	8
Spraguei	Two_SubSpr	0	8
Spraguei	Two_SubSpr	0.974	8
Spraguei	Two_SubSpr	0	8
Spraguei	Two_AmeSpr	0	8
Spraguei	Two_AmeSpr	0	8
Spraguei	Two_AmeSpr	0	8
Spraguei	Two_AmeSpr	0	8
Spraguei	Two_AmeSpr	0	8
Spraguei	Two_AmeSpr	0	8
Spraguei	Two_AmeSpr	0	8
Spraguei	Single_Spr	0	4
Spraguei	Single_Spr	0	4
Spraguei	Single_Spr	0	4
Spraguei	Single_Spr	0	4
Spraguei	Single_Spr	0	4
Spraguei	Single_Spr	0	4
Spraguei	Single_Spr	0	4
Spraguei	Two_SubSpr	0	4
Spraguei	Two_SubSpr	0	4
Spraguei	Two_SubSpr	0	4
Spraguei	Two_SubSpr	0	4
Spraguei	Two_SubSpr	0	4
Spraguei	Two_SubSpr	0	4
Spraguei	Two_SubSpr	0	4
Spraguei	Two_AmeSpr	0	4
Spraguei	Two_AmeSpr	0	4
Spraguei	Two_AmeSpr	0	4
Spraguei	Two_AmeSpr	0	4
Spraguei	Two_AmeSpr	0	4
Spraguei	Two_AmeSpr	0	4
Spraguei	Two_AmeSpr	0	4
