# Supplementary material for: Does fungal competitive ability explain host specificity or rarity in ectomycorrhizal symbioses?
Source: PLoS One. 2020 Aug 18;15(8):e0234099. doi: 10.1371/journal.pone.0234099 (PMC7433872; doi:10.1371/journal.pone.0234099)
Supplement: S2 Data — (CSV) [file pone.0234099.s006.csv]

lat	lon	species
37.8122963	-87.4876889	S. americanus
37.91891167	-88.77293333	S. americanus
38.03806084	-88.93909447	S. americanus
38.27806658	-86.53818802	S. americanus
38.30608667	-85.608895	S. americanus
38.54057341	-90.38251285	S. americanus
38.58017267	-90.42303962	S. americanus
38.92936887	-85.81189154	S. americanus
39.06871117	-84.35438667	S. americanus
39.08563333	-86.434525	S. americanus
39.09187396	-85.80488294	S. americanus
39.13642502	-84.41919708	S. americanus
39.15840908	-86.22122135	S. americanus
39.1612055	-86.51363333	S. americanus
39.20813442	-84.34269976	S. americanus
39.23945272	-82.18453369	S. americanus
39.23955666	-82.18458583	S. americanus
39.24943	-84.37423	S. americanus
39.29523333	-84.695275	S. americanus
39.29951167	-86.41655	S. americanus
39.30941655	-84.17994021	S. americanus
39.31877059	-82.11423718	S. americanus
39.33972725	-84.07353592	S. americanus
39.35473667	-82.049775	S. americanus
39.37229522	-82.12699657	S. americanus
39.44509256	-82.50452343	S. americanus
39.46327217	-87.33554412	S. americanus
39.52826486	-86.48119055	S. americanus
39.552895	-82.26021667	S. americanus
39.5538196	-85.87229793	S. americanus
39.556975	-83.97508833	S. americanus
39.63060976	-81.18849251	S. americanus
39.63080333	-81.18797167	S. americanus
39.63115653	-81.18710767	S. americanus
39.70715518	-81.72399134	S. americanus
39.77421645	-85.75887804	S. americanus
39.79739143	-85.78305729	S. americanus
39.82395	-84.91325	S. americanus
39.8567705	-82.03054414	S. americanus
39.87426371	-74.83808747	S. americanus
39.90885626	-77.48038589	S. americanus
39.93440549	-75.43524806	S. americanus
39.93566098	-87.06661653	S. americanus
39.97286987	-79.64182281	S. americanus
39.98274421	-74.12966618	S. americanus
40.01388174	-82.83755357	S. americanus
40.02165	-82.8573	S. americanus
40.03032102	-74.61730011	S. americanus
40.037875	-78.02317783	S. americanus
40.05198333	-82.53643	S. americanus
40.05200283	-82.53645333	S. americanus
40.05208883	-82.53642167	S. americanus
40.08879066	-88.19731253	S. americanus
40.08910283	-82.81906167	S. americanus
40.09516383	-88.28172167	S. americanus
40.10349167	-80.66663333	S. americanus
40.10606943	-75.10714165	S. americanus
40.10960283	-82.87262833	S. americanus
40.1181226	-77.18538266	S. americanus
40.11950685	-77.18614172	S. americanus
40.14427978	-82.37853666	S. americanus
40.15531621	-79.27283051	S. americanus
40.16562339	-80.59983418	S. americanus
40.1703204	-80.23590152	S. americanus
40.18708833	-82.86351667	S. americanus
40.19203833	-80.04186117	S. americanus
40.24068989	-83.07704017	S. americanus
40.273677	-74.580798	S. americanus
40.28938293	-74.72701263	S. americanus
40.3331604	-75.48325348	S. americanus
40.33325958	-75.48286438	S. americanus
40.37285	-79.3856	S. americanus
40.39100561	-75.1503861	S. americanus
40.42972183	-79.95333099	S. americanus
40.496418	-79.85301971	S. americanus
40.52558667	-75.78816167	S. americanus
40.53637229	-89.0124606	S. americanus
40.5451969	-80.01741374	S. americanus
40.58229667	-79.43904167	S. americanus
40.58517105	-74.1233085	S. americanus
40.58558667	-74.12545	S. americanus
40.59004792	-80.02981564	S. americanus
40.59086846	-80.05477753	S. americanus
40.6108399	-80.0174192	S. americanus
40.62961167	-74.02600833	S. americanus
40.63756373	-82.33324869	S. americanus
40.641636	-89.02577271	S. americanus
40.65111074	-73.99628477	S. americanus
40.65121023	-73.99563771	S. americanus
40.652934	-73.9965	S. americanus
40.68417758	-77.86443038	S. americanus
40.73085754	-80.36640611	S. americanus
40.738738	-80.650206	S. americanus
40.75749962	-73.75535422	S. americanus
40.76021545	-82.58161261	S. americanus
40.76731167	-74.28301167	S. americanus
40.79267784	-73.92408223	S. americanus
40.79797493	-82.03162328	S. americanus
40.80835724	-85.68282318	S. americanus
40.822505	-77.89679667	S. americanus
40.86083221	-75.73916626	S. americanus
40.865345	-73.87516022	S. americanus
40.87563523	-81.15284328	S. americanus
40.90534812	-81.09907003	S. americanus
40.90728051	-73.11981345	S. americanus
40.90740825	-73.11960507	S. americanus
40.91585833	-73.95016333	S. americanus
40.92305374	-73.76194763	S. americanus
40.97526892	-81.11950363	S. americanus
40.97754288	-81.30712891	S. americanus
40.97760773	-81.30165863	S. americanus
40.986405	-90.41047833	S. americanus
41.00507598	-73.80666892	S. americanus
41.00548842	-73.81144116	S. americanus
41.01291843	-85.31472291	S. americanus
41.01352695	-85.31597701	S. americanus
41.0757	-73.75778333	S. americanus
41.08639174	-85.17917233	S. americanus
41.09388351	-72.39345356	S. americanus
41.09491667	-75.4971	S. americanus
41.101445	-81.441779	S. americanus
41.121012	-78.758326	S. americanus
41.12211227	-73.49126434	S. americanus
41.12582291	-73.80748163	S. americanus
41.12587783	-73.54601333	S. americanus
41.13248914	-83.63488264	S. americanus
41.1326357	-83.63802804	S. americanus
41.1399175	-81.5757635	S. americanus
41.14147186	-81.57584381	S. americanus
41.15222168	-81.46389008	S. americanus
41.15510178	-81.58003235	S. americanus
41.17031758	-74.84328168	S. americanus
41.18965149	-73.54864502	S. americanus
41.20160033	-74.77346465	S. americanus
41.20160033	-74.77346465	S. americanus
41.22051167	-81.53998833	S. americanus
41.22078	-81.51207	S. americanus
41.23520454	-85.3264341	S. americanus
41.23727448	-74.91704118	S. americanus
41.23751773	-74.91912626	S. americanus
41.2389335	-74.73761022	S. americanus
41.2407131	-89.91936143	S. americanus
41.25339685	-81.43837984	S. americanus
41.27748835	-73.49629467	S. americanus
41.27795462	-81.38795827	S. americanus
41.28206667	-81.390495	S. americanus
41.30991333	-81.1347055	S. americanus
41.31877227	-81.62085115	S. americanus
41.32061256	-88.99152797	S. americanus
41.3377163	-75.88214742	S. americanus
41.33780263	-75.88150939	S. americanus
41.33800828	-75.88136874	S. americanus
41.33880255	-75.88103682	S. americanus
41.339305	-72.18813333	S. americanus
41.3428	-79.2113	S. americanus
41.3428	-79.2113	S. americanus
41.3428	-79.2113	S. americanus
41.34586716	-79.21809387	S. americanus
41.37722397	-81.55833435	S. americanus
41.39960183	-81.88511883	S. americanus
41.399621	-81.885197	S. americanus
41.401405	-72.60496333	S. americanus
41.40155833	-72.60559667	S. americanus
41.40181667	-72.60492833	S. americanus
41.40813908	-81.8826985	S. americanus
41.41337963	-81.53352862	S. americanus
41.41631059	-83.98399008	S. americanus
41.44382155	-81.17781272	S. americanus
41.44551511	-81.86961	S. americanus
41.45790467	-73.25701966	S. americanus
41.45791941	-73.25704305	S. americanus
41.45802536	-73.2570397	S. americanus
41.45805163	-73.25704942	S. americanus
41.45823423	-73.25710793	S. americanus
41.46284139	-73.25808534	S. americanus
41.46698161	-73.71717564	S. americanus
41.46901554	-90.88592073	S. americanus
41.47804638	-81.78192676	S. americanus
41.4801228	-81.5719496	S. americanus
41.49297165	-81.46904778	S. americanus
41.5	-87.49	S. americanus
41.50884247	-81.29786682	S. americanus
41.510556	-73.476389	S. americanus
41.5326292	-70.65096561	S. americanus
41.54210804	-71.30132854	S. americanus
41.55612183	-75.02090454	S. americanus
41.57615662	-86.92466736	S. americanus
41.58546033	-86.89264376	S. americanus
41.58581682	-86.89313728	S. americanus
41.58604813	-86.89324951	S. americanus
41.58612909	-86.8930942	S. americanus
41.58736657	-81.58468001	S. americanus
41.59738236	-80.5774376	S. americanus
41.6062338	-87.0539132	S. americanus
41.61637167	-86.85028833	S. americanus
41.61720696	-70.95118589	S. americanus
41.657877	-72.365916	S. americanus
41.66091477	-73.89028779	S. americanus
41.6934001	-70.78445977	S. americanus
41.69951686	-85.2122265	S. americanus
41.705155	-72.55381167	S. americanus
41.72165627	-71.67667764	S. americanus
41.7274126	-73.93478044	S. americanus
41.72755833	-72.22053667	S. americanus
41.73200333	-81.30276333	S. americanus
41.73475647	-88.08998108	S. americanus
41.73606632	-71.16916603	S. americanus
41.7363852	-88.04946209	S. americanus
41.73660765	-88.04937134	S. americanus
41.74666595	-79.07472229	S. americanus
41.75170105	-77.21349698	S. americanus
41.7534506	-72.78124223	S. americanus
41.7626787	-80.84827769	S. americanus
41.82317	-81.0613945	S. americanus
41.83496167	-88.47556333	S. americanus
41.8390353	-72.27734575	S. americanus
41.84137787	-71.32798323	S. americanus
41.85642	-71.97702	S. americanus
41.87009141	-88.31145134	S. americanus
41.90489489	-71.65843886	S. americanus
41.91935835	-70.79627235	S. americanus
41.92115833	-88.38099667	S. americanus
41.92127	-71.55281167	S. americanus
41.92187881	-88.30590057	S. americanus
41.96783119	-71.18430007	S. americanus
41.98491611	-70.95721479	S. americanus
42.02103838	-71.11399815	S. americanus
42.02151502	-72.75247562	S. americanus
42.02532842	-77.22221475	S. americanus
42.04321158	-86.4027722	S. americanus
42.04370799	-86.40257131	S. americanus
42.06659513	-71.97256777	S. americanus
42.0683336	-73.00474559	S. americanus
42.071493	-83.94603807	S. americanus
42.0751065	-72.0333905	S. americanus
42.08719167	-88.07306667	S. americanus
42.10051232	-80.05908927	S. americanus
42.10448752	-80.05514226	S. americanus
42.10844717	-71.18975	S. americanus
42.11234354	-73.35149438	S. americanus
42.11333883	-88.39727833	S. americanus
42.11586117	-77.08212217	S. americanus
42.11704167	-88.16903667	S. americanus
42.12023975	-79.98648652	S. americanus
42.121122	-73.558209	S. americanus
42.12864572	-72.13841912	S. americanus
42.12883366	-72.13863353	S. americanus
42.130275	-71.57206667	S. americanus
42.1333045	-71.19900269	S. americanus
42.14965528	-87.7729904	S. americanus
42.20631829	-89.20305074	S. americanus
42.20894768	-70.98126388	S. americanus
42.21037833	-87.84507333	S. americanus
42.21225	-74.2167	S. americanus
42.21225	-74.2167	S. americanus
42.21593	-74.22854667	S. americanus
42.2159908	-71.06886081	S. americanus
42.2183989	-75.83877609	S. americanus
42.22986667	-74.14959717	S. americanus
42.23785495	-71.958298	S. americanus
42.24441167	-73.04920283	S. americanus
42.25408549	-71.33633643	S. americanus
42.25489833	-71.33395833	S. americanus
42.27512	-71.30270333	S. americanus
42.28101616	-81.84499026	S. americanus
42.28896713	-88.36917114	S. americanus
42.29530439	-71.49133924	S. americanus
42.29819167	-72.78033333	S. americanus
42.29928667	-71.285255	S. americanus
42.30637	-71.09408617	S. americanus
42.31373167	-88.227525	S. americanus
42.34340252	-71.42724463	S. americanus
42.396874	-76.55688576	S. americanus
42.39823667	-71.2163	S. americanus
42.40063833	-71.11708883	S. americanus
42.40782166	-76.51294708	S. americanus
42.41719948	-76.51586381	S. americanus
42.42247833	-78.15631117	S. americanus
42.4233981	-78.1572319	S. americanus
42.42727	-83.51419167	S. americanus
42.42922	-71.76477833	S. americanus
42.43276605	-78.1559705	S. americanus
42.4378	-71.56824667	S. americanus
42.43898823	-83.13005813	S. americanus
42.44442833	-71.0969	S. americanus
42.44643384	-71.41323281	S. americanus
42.4464441	-71.41337346	S. americanus
42.45242891	-76.47437627	S. americanus
42.45256167	-76.48706167	S. americanus
42.45582429	-76.60912505	S. americanus
42.45648424	-72.50748122	S. americanus
42.47132111	-76.45921326	S. americanus
42.47133636	-76.45928955	S. americanus
42.47822167	-71.34539167	S. americanus
42.48052167	-70.92207167	S. americanus
42.48622561	-71.34695221	S. americanus
42.48659394	-71.34724128	S. americanus
42.48931133	-83.72599301	S. americanus
42.50470352	-83.74202728	S. americanus
42.50551897	-78.045134	S. americanus
42.51476669	-71.33000183	S. americanus
42.52353287	-71.3294754	S. americanus
42.52585121	-76.30802393	S. americanus
42.52933333	-71.6055	S. americanus
42.53368	-83.35585833	S. americanus
42.55353805	-70.84413989	S. americanus
42.57338699	-85.45789959	S. americanus
42.57793668	-74.14800894	S. americanus
42.61260971	-80.45714088	S. americanus
42.61261029	-80.45716612	S. americanus
42.62497222	-88.17776389	S. americanus
42.63220333	-88.37868667	S. americanus
42.6361351	-71.5646652	S. americanus
42.63615984	-71.56457804	S. americanus
42.66001914	-80.4734138	S. americanus
42.67195	-72.31715	S. americanus
42.6768837	-78.3758316	S. americanus
42.68357778	-87.79813333	S. americanus
42.68709753	-84.63102326	S. americanus
42.68885381	-80.36095501	S. americanus
42.6915933	-84.6315947	S. americanus
42.70997675	-80.35878956	S. americanus
42.71133754	-80.35591561	S. americanus
42.721825	-78.75409667	S. americanus
42.74376935	-88.71524679	S. americanus
42.76456136	-70.95664825	S. americanus
42.76567475	-81.49535861	S. americanus
42.76799147	-77.98434998	S. americanus
42.77171543	-77.6206455	S. americanus
42.77219469	-88.95011046	S. americanus
42.7726529	-78.7299072	S. americanus
42.78273226	-72.19048619	S. americanus
42.79428667	-74.87275	S. americanus
42.83402634	-70.84321594	S. americanus
42.83855	-85.78225833	S. americanus
42.85196042	-71.97245033	S. americanus
42.86245837	-72.54482333	S. americanus
42.87295	-88.512241	S. americanus
42.87737003	-85.69534874	S. americanus
42.88877289	-86.11696273	S. americanus
42.89812942	-81.44892506	S. americanus
42.91142363	-72.59506079	S. americanus
42.92304524	-80.3188964	S. americanus
42.93363016	-85.58200902	S. americanus
42.938205	-88.45975197	S. americanus
42.94425833	-71.55551167	S. americanus
42.94474167	-88.45797	S. americanus
42.98316581	-89.60955672	S. americanus
42.99103497	-89.022221	S. americanus
42.99414518	-77.88612851	S. americanus
42.99693298	-76.08944702	S. americanus
42.99695833	-76.0893945	S. americanus
43.00450897	-72.54486847	S. americanus
43.03171117	-76.1382305	S. americanus
43.05196634	-73.80195089	S. americanus
43.05623889	-71.18657404	S. americanus
43.07010048	-80.26965685	S. americanus
43.07016383	-73.15200833	S. americanus
43.09019167	-73.13853333	S. americanus
43.11027455	-73.73429238	S. americanus
43.13552091	-70.93419548	S. americanus
43.14104193	-72.50848298	S. americanus
43.14221783	-71.50168236	S. americanus
43.15383421	-73.70006847	S. americanus
43.1599782	-73.8696936	S. americanus
43.1600149	-73.8696813	S. americanus
43.17473797	-89.002221	S. americanus
43.1805	-70.6664	S. americanus
43.181847	-72.582491	S. americanus
43.18310019	-77.86050607	S. americanus
43.1835405	-86.2765331	S. americanus
43.1907189	-86.27419	S. americanus
43.19921377	-85.33037789	S. americanus
43.21531243	-85.65825884	S. americanus
43.24221912	-89.72508339	S. americanus
43.24558835	-81.84920196	S. americanus
43.24666667	-81.83583333	S. americanus
43.24898611	-81.86476111	S. americanus
43.272762	-73.007446	S. americanus
43.38106365	-71.06974519	S. americanus
43.38374263	-73.6140862	S. americanus
43.38722727	-80.80337115	S. americanus
43.39226949	-80.15190985	S. americanus
43.39445	-70.64825	S. americanus
43.39445	-70.64825	S. americanus
43.4006075	-80.6182952	S. americanus
43.40560894	-71.93477947	S. americanus
43.4414594	-72.9015936	S. americanus
43.44288833	-80.63112	S. americanus
43.46525278	-80.62089444	S. americanus
43.46548833	-80.61881333	S. americanus
43.46852994	-80.54459212	S. americanus
43.47771588	-71.54542245	S. americanus
43.48510333	-80.57021333	S. americanus
43.48984813	-80.5714571	S. americanus
43.50888824	-79.97750092	S. americanus
43.5391655	-80.14944458	S. americanus
43.54343426	-89.32565726	S. americanus
43.55519588	-70.77177157	S. americanus
43.55575531	-70.3586679	S. americanus
43.56656749	-79.67508333	S. americanus
43.5671842	-79.71512701	S. americanus
43.58895197	-89.72741397	S. americanus
43.59054732	-90.62584201	S. americanus
43.59949248	-84.29307364	S. americanus
43.625798	-72.943218	S. americanus
43.62902264	-73.19862757	S. americanus
43.629298	-72.939348	S. americanus
43.62979323	-72.53762187	S. americanus
43.631355	-72.51941667	S. americanus
43.63483	-79.96733	S. americanus
43.63762	-72.54325833	S. americanus
43.638266	-73.382658	S. americanus
43.64076271	-90.56796217	S. americanus
43.642375	-72.40908	S. americanus
43.64259236	-72.40965305	S. americanus
43.64271163	-72.4090602	S. americanus
43.6450018	-72.1642211	S. americanus
43.64615	-73.313382	S. americanus
43.64685833	-89.79716333	S. americanus
43.65147	-74.74098833	S. americanus
43.65532303	-72.31668854	S. americanus
43.657642	-73.227942	S. americanus
43.67617435	-70.20549305	S. americanus
43.68483141	-70.45101554	S. americanus
43.6902771	-89.33416748	S. americanus
43.69193611	-73.50730833	S. americanus
43.69278056	-73.50717222	S. americanus
43.69657101	-80.24538138	S. americanus
43.69844167	-73.50653056	S. americanus
43.70144536	-72.3220347	S. americanus
43.70935698	-80.18116864	S. americanus
43.71523569	-92.30005626	S. americanus
43.71526845	-79.96194392	S. americanus
43.719332	-72.902741	S. americanus
43.72361221	-79.3517668	S. americanus
43.73112222	-73.49980833	S. americanus
43.73800333	-71.66786167	S. americanus
43.73863602	-72.52350616	S. americanus
43.74381447	-79.79140012	S. americanus
43.75344234	-74.28321948	S. americanus
43.8	-70.19	S. americanus
43.80221292	-70.15779287	S. americanus
43.802493	-81.72416775	S. americanus
43.84075894	-85.05797451	S. americanus
43.84225518	-79.61992952	S. americanus
43.84648833	-69.66308667	S. americanus
43.85483	-74.66175833	S. americanus
43.87278395	-78.78327714	S. americanus
43.87333196	-78.78395753	S. americanus
43.88760871	-69.92297687	S. americanus
43.88978208	-85.94096704	S. americanus
43.89117406	-72.23082293	S. americanus
43.91075833	-69.53794167	S. americanus
43.93005469	-79.42555346	S. americanus
43.93093248	-79.42646928	S. americanus
43.93659167	-79.427855	S. americanus
43.93728403	-79.42667362	S. americanus
43.94916534	-79.41889191	S. americanus
43.95363333	-79.44074167	S. americanus
43.95384167	-79.84957833	S. americanus
43.95754975	-78.17977846	S. americanus
43.96303639	-78.61858749	S. americanus
43.97255065	-78.61726083	S. americanus
43.9750482	-78.6274338	S. americanus
43.976075	-80.72571667	S. americanus
43.9847	-80.01499167	S. americanus
43.98828752	-80.01746374	S. americanus
43.99577837	-77.68617153	S. americanus
43.99947778	-73.14966667	S. americanus
43.99950333	-73.14971117	S. americanus
44.00645074	-71.31710783	S. americanus
44.01004445	-78.95818333	S. americanus
44.02065659	-91.4866333	S. americanus
44.02687621	-69.36337712	S. americanus
44.02824783	-79.51860046	S. americanus
44.0415198	-79.46176721	S. americanus
44.04868228	-79.08321049	S. americanus
44.05041813	-69.37375608	S. americanus
44.05146385	-73.2625418	S. americanus
44.07047992	-78.56719036	S. americanus
44.07899139	-69.14472074	S. americanus
44.14077793	-68.90984772	S. americanus
44.14209761	-77.18042572	S. americanus
44.15547187	-79.90459134	S. americanus
44.17040073	-73.11108821	S. americanus
44.185256	-72.419108	S. americanus
44.21053	-73.79767	S. americanus
44.21090833	-73.79578333	S. americanus
44.232395	-72.55079167	S. americanus
44.24666595	-70.52777863	S. americanus
44.273737	-73.150513	S. americanus
44.28221	-87.662038	S. americanus
44.28623686	-87.77297252	S. americanus
44.29253833	-68.26141333	S. americanus
44.29258757	-90.92791377	S. americanus
44.29733092	-73.2869109	S. americanus
44.29903996	-68.21935094	S. americanus
44.29976889	-72.39005805	S. americanus
44.30037634	-76.49844228	S. americanus
44.3191735	-93.8472402	S. americanus
44.32447833	-72.49887833	S. americanus
44.33662613	-68.06241183	S. americanus
44.33664005	-68.06247348	S. americanus
44.33838531	-78.72672274	S. americanus
44.34128641	-76.15643561	S. americanus
44.34735787	-90.95046579	S. americanus
44.36067581	-76.06782532	S. americanus
44.36702142	-78.28878793	S. americanus
44.36880466	-64.51457979	S. americanus
44.36908341	-72.51272012	S. americanus
44.37055588	-73.08166504	S. americanus
44.3852377	-80.6377658	S. americanus
44.39582098	-86.23935181	S. americanus
44.3977916	-92.1011478	S. americanus
44.40044403	-68.23007965	S. americanus
44.4082	-69.57084667	S. americanus
44.415895	-68.57108333	S. americanus
44.43605	-74.25	S. americanus
44.43674879	-79.48120893	S. americanus
44.43950726	-73.09031488	S. americanus
44.44860333	-74.26302167	S. americanus
44.45283611	-74.25982778	S. americanus
44.45378952	-76.93857858	S. americanus
44.47139873	-73.12602997	S. americanus
44.47333886	-89.53134635	S. americanus
44.47927976	-73.18510772	S. americanus
44.480905	-77.318708	S. americanus
44.48875541	-76.5699135	S. americanus
44.492921	-77.324258	S. americanus
44.49600333	-74.10582783	S. americanus
44.49743768	-87.81194902	S. americanus
44.50956667	-72.36291333	S. americanus
44.509675	-73.18363833	S. americanus
44.51615524	-77.52645874	S. americanus
44.52721405	-78.48839569	S. americanus
44.5351108	-89.56429802	S. americanus
44.5352117	-73.0980114	S. americanus
44.53634722	-89.59895278	S. americanus
44.5393339	-73.0972014	S. americanus
44.54036144	-69.64975628	S. americanus
44.54046155	-78.17921544	S. americanus
44.541825	-80.786675	S. americanus
44.541845	-73.01898883	S. americanus
44.54423925	-72.39752423	S. americanus
44.54518667	-78.277755	S. americanus
44.54659903	-69.72423579	S. americanus
44.54813016	-74.0422067	S. americanus
44.56340051	-69.66213774	S. americanus
44.565625	-69.663575	S. americanus
44.56577222	-69.66378889	S. americanus
44.584819	-73.1939383	S. americanus
44.58666617	-79.45194248	S. americanus
44.59256377	-79.4337936	S. americanus
44.59885581	-79.75298048	S. americanus
44.60028387	-79.48666133	S. americanus
44.60120813	-72.62967364	S. americanus
44.60350899	-72.63214358	S. americanus
44.607213	-79.7081274	S. americanus
44.6083	-76.77301167	S. americanus
44.61147474	-77.98967037	S. americanus
44.6221779	-73.1340986	S. americanus
44.6240633	-78.85833325	S. americanus
44.62630723	-78.86545533	S. americanus
44.62989329	-85.76916826	S. americanus
44.62996333	-85.77033833	S. americanus
44.63027822	-85.76911785	S. americanus
44.63109702	-85.76840733	S. americanus
44.63115333	-85.76886667	S. americanus
44.63120297	-85.76878703	S. americanus
44.63527679	-63.59444427	S. americanus
44.647545	-80.99508667	S. americanus
44.6513589	-72.38184	S. americanus
44.6604144	-79.83355821	S. americanus
44.66245	-88.55255	S. americanus
44.6759757	-85.7798054	S. americanus
44.69437572	-68.45698276	S. americanus
44.70565939	-73.14619034	S. americanus
44.70722935	-69.75168555	S. americanus
44.71521853	-81.27622123	S. americanus
44.71729175	-84.94709839	S. americanus
44.72153473	-78.26280212	S. americanus
44.72729082	-80.03928905	S. americanus
44.7290732	-85.72904099	S. americanus
44.73729397	-68.73706791	S. americanus
44.74006653	-84.66110229	S. americanus
44.74923	-93.63961167	S. americanus
44.75034667	-79.93137167	S. americanus
44.7524	-79.90795833	S. americanus
44.75362833	-79.92240333	S. americanus
44.75391167	-79.92183	S. americanus
44.75472167	-79.92178333	S. americanus
44.7663	-92.81342167	S. americanus
44.78161843	-76.23039722	S. americanus
44.78424167	-93.12400833	S. americanus
44.78553665	-73.38042561	S. americanus
44.80116667	-79.91397833	S. americanus
44.80553883	-91.45677269	S. americanus
44.81084061	-72.45690918	S. americanus
44.82025688	-78.77604173	S. americanus
44.8331995	-68.7793541	S. americanus
44.85322369	-79.86331978	S. americanus
44.85923843	-93.61090157	S. americanus
44.86098833	-68.737275	S. americanus
44.861	-68.73731167	S. americanus
44.86128333	-68.73921167	S. americanus
44.86612	-68.72888833	S. americanus
44.876194	-92.80708313	S. americanus
44.88531167	-93.61219667	S. americanus
44.89853107	-79.75505515	S. americanus
44.90118833	-86.02241383	S. americanus
44.90125333	-78.48397	S. americanus
44.91037726	-68.6612093	S. americanus
44.93454362	-65.06840285	S. americanus
44.93594833	-93.1619091	S. americanus
44.93847592	-76.29809723	S. americanus
44.95671074	-72.39267119	S. americanus
44.97861716	-93.32187266	S. americanus
44.97905	-67.10955	S. americanus
44.9848371	-68.52035933	S. americanus
44.98596891	-93.12899023	S. americanus
45.01933617	-93.45203333	S. americanus
45.03459437	-79.539928	S. americanus
45.0349506	-77.8969161	S. americanus
45.04369862	-77.90810704	S. americanus
45.05161594	-80.00137917	S. americanus
45.05174529	-79.43480245	S. americanus
45.07538685	-79.44839096	S. americanus
45.07610009	-79.57705916	S. americanus
45.08611111	-79.56527778	S. americanus
45.08936743	-87.1208057	S. americanus
45.0914562	-93.00848499	S. americanus
45.11118333	-78.79633333	S. americanus
45.13832299	-85.56250656	S. americanus
45.156355	-85.56385	S. americanus
45.1595	-69.0051	S. americanus
45.1595	-69.0051	S. americanus
45.16977667	-85.59650833	S. americanus
45.19066238	-87.36336517	S. americanus
45.20934537	-87.04964292	S. americanus
45.22393725	-81.72421239	S. americanus
45.22649667	-84.92058667	S. americanus
45.24468475	-76.25642102	S. americanus
45.25001144	-87.06222534	S. americanus
45.26139069	-75.82305908	S. americanus
45.26219167	-84.95210333	S. americanus
45.26998833	-93.46305833	S. americanus
45.291966	-75.824787	S. americanus
45.29475116	-75.83633118	S. americanus
45.32735062	-75.79933929	S. americanus
45.34845278	-75.567025	S. americanus
45.35172	-77.0429	S. americanus
45.37132535	-75.79287291	S. americanus
45.37141714	-75.79292784	S. americanus
45.38585	-77.04445	S. americanus
45.41018347	-93.66943075	S. americanus
45.41055559	-75.74464197	S. americanus
45.41761167	-93.205155	S. americanus
45.42693854	-75.7389067	S. americanus
45.42996816	-65.89057552	S. americanus
45.434805	-76.57685833	S. americanus
45.435525	-76.57739167	S. americanus
45.43562167	-76.5775	S. americanus
45.4364257	-76.02773079	S. americanus
45.44413	-76.51805833	S. americanus
45.44478667	-76.523475	S. americanus
45.44699667	-66.34629667	S. americanus
45.4470364	-72.71956372	S. americanus
45.45308	-76.571145	S. americanus
45.46747222	-75.80651944	S. americanus
45.49071706	-73.78859858	S. americanus
45.50624005	-92.97223829	S. americanus
45.51243004	-94.15327595	S. americanus
45.53580558	-94.13992345	S. americanus
45.53692167	-78.26588333	S. americanus
45.54827599	-78.63974639	S. americanus
45.55027833	-69.54154167	S. americanus
45.55598	-78.561645	S. americanus
45.56066112	-84.67725455	S. americanus
45.5875529	-94.36746078	S. americanus
45.5965774	-63.1223631	S. americanus
45.59888889	-78.69305556	S. americanus
45.63410833	-78.36399167	S. americanus
45.6345854	-78.3639045	S. americanus
45.64292814	-93.22826746	S. americanus
45.6966257	-90.4004296	S. americanus
45.70066192	-75.66483811	S. americanus
45.74543762	-61.09351349	S. americanus
45.79022193	-78.21559148	S. americanus
45.80994167	-89.10722217	S. americanus
45.81191669	-64.3596892	S. americanus
45.81222153	-89.59222412	S. americanus
45.82726358	-92.32994319	S. americanus
45.83692236	-67.64773897	S. americanus
45.84249052	-89.70898232	S. americanus
45.867593	-89.65064	S. americanus
45.88619526	-64.23318987	S. americanus
45.89257698	-86.52053118	S. americanus
45.9214086	-92.24689	S. americanus
45.9364558	-83.5970167	S. americanus
45.95492596	-64.38863348	S. americanus
45.9635755	-66.76952569	S. americanus
45.96694472	-66.47638861	S. americanus
45.96704556	-66.47657667	S. americanus
45.96752361	-66.4759325	S. americanus
45.9686074	-81.51144877	S. americanus
45.98896167	-83.92918333	S. americanus
46.02569167	-91.25430333	S. americanus
46.0465166	-80.57269517	S. americanus
46.05337783	-89.13993883	S. americanus
46.07243744	-81.77447096	S. americanus
46.11930084	-70.700737	S. americanus
46.12010167	-91.35465	S. americanus
46.12165833	-91.35625833	S. americanus
46.16963833	-60.0914805	S. americanus
46.17882492	-84.30021536	S. americanus
46.18398878	-60.03816398	S. americanus
46.18928244	-85.03193635	S. americanus
46.20424161	-89.78940829	S. americanus
46.2201972	-64.5346866	S. americanus
46.25905663	-63.13993209	S. americanus
46.26590885	-95.63171226	S. americanus
46.29013062	-78.86099243	S. americanus
46.29686737	-78.87799835	S. americanus
46.43711101	-86.81560294	S. americanus
46.53290098	-80.92370451	S. americanus
46.55734206	-87.4025466	S. americanus
46.56876081	-87.47816965	S. americanus
46.62037373	-72.68710452	S. americanus
46.62597833	-94.00919445	S. americanus
46.72214115	-92.06171131	S. americanus
46.78304327	-71.28520971	S. americanus
46.7864	-90.8586	S. americanus
46.81105	-90.82235	S. americanus
46.81967993	-92.06643169	S. americanus
46.8212265	-92.068488	S. americanus
46.92102432	-95.65790558	S. americanus
46.93616305	-94.85546577	S. americanus
46.98654667	-79.23670333	S. americanus
46.98884494	-95.05460157	S. americanus
47.04498849	-92.17836301	S. americanus
47.065	-95.1717	S. americanus
47.08604058	-94.59584688	S. americanus
47.15750425	-92.46385537	S. americanus
47.15757173	-92.4638741	S. americanus
47.28611471	-91.28468907	S. americanus
47.33207778	-84.61450833	S. americanus
47.33207833	-84.61450833	S. americanus
47.35316389	-79.46062778	S. americanus
47.37892414	-91.18830375	S. americanus
47.42993082	-91.22689605	S. americanus
47.52393341	-93.63961792	S. americanus
47.52778373	-92.24974014	S. americanus
47.5335	-92.23993667	S. americanus
47.53350198	-92.23979378	S. americanus
47.53351167	-92.23993	S. americanus
47.53356167	-92.23993	S. americanus
47.53356805	-92.23992081	S. americanus
47.53770297	-94.82638198	S. americanus
47.65647	-91.46145333	S. americanus
47.94763013	-91.75577171	S. americanus
47.94804103	-91.75633111	S. americanus
47.94849011	-91.75139655	S. americanus
47.95054943	-91.75032782	S. americanus
47.95521918	-91.80770048	S. americanus
48.04855	-90.49188333	S. americanus
48.16076389	-90.08014722	S. americanus
48.37946738	-64.59700215	S. americanus
48.42097667	-89.27495477	S. americanus
48.43503607	-92.84152452	S. americanus
48.46927496	-89.19882182	S. americanus
49.66221397	-94.30252576	S. americanus
34.01962601	-87.35810017	S. spraguei
34.59059789	-84.41582804	S. spraguei
34.60730576	-84.43144451	S. spraguei
34.65004667	-84.34204167	S. spraguei
34.6745101	-84.48372619	S. spraguei
34.71551096	-83.79765581	S. spraguei
34.7626382	-84.7031332	S. spraguei
34.76901167	-83.30318333	S. spraguei
34.8112	-84.27896167	S. spraguei
34.81524817	-83.31905815	S. spraguei
34.81707775	-84.64995356	S. spraguei
34.82073833	-83.72283833	S. spraguei
34.839514	-85.4839605	S. spraguei
34.92602158	-83.08408356	S. spraguei
34.928755	-83.1259695	S. spraguei
35.05964398	-82.8351537	S. spraguei
35.06470833	-84.00335555	S. spraguei
35.08638198	-83.16068117	S. spraguei
35.08765283	-82.95771667	S. spraguei
35.08854167	-82.762375	S. spraguei
35.09472873	-82.72783984	S. spraguei
35.12691879	-83.01683044	S. spraguei
35.14208617	-84.59719167	S. spraguei
35.14358883	-82.6903	S. spraguei
35.17056926	-82.6237279	S. spraguei
35.17133333	-82.629525	S. spraguei
35.1961	-82.60745	S. spraguei
35.23891968	-82.51584098	S. spraguei
35.2403723	-82.5157404	S. spraguei
35.26009062	-82.52685652	S. spraguei
35.34732505	-82.53763838	S. spraguei
35.34947219	-82.77732577	S. spraguei
35.34993554	-82.53746529	S. spraguei
35.3532643	-82.7791575	S. spraguei
35.35358281	-82.77665292	S. spraguei
35.35360031	-82.77658855	S. spraguei
35.35536167	-82.74032	S. spraguei
35.35801667	-83.91781667	S. spraguei
35.3602749	-82.4612286	S. spraguei
35.36162167	-83.91795333	S. spraguei
35.36419869	-82.76344911	S. spraguei
35.36718198	-82.76679676	S. spraguei
35.389655	138.7421283	S. spraguei
35.44110522	138.2153605	S. spraguei
35.44405352	-83.44279683	S. spraguei
35.486305	-82.62386333	S. spraguei
35.49727	-82.6129	S. spraguei
35.499435	-82.60714	S. spraguei
35.51156111	-82.553025	S. spraguei
35.544225	-82.370832	S. spraguei
35.544278	-82.370811	S. spraguei
35.55086813	-83.4514801	S. spraguei
35.588728	-82.476575	S. spraguei
35.59702833	-82.492295	S. spraguei
35.59983867	-83.77210018	S. spraguei
35.59999261	-83.77218844	S. spraguei
35.60122387	-83.56472963	S. spraguei
35.60378114	-83.76905794	S. spraguei
35.60607016	-83.83323074	S. spraguei
35.62919167	-82.47815	S. spraguei
35.62956667	-82.49192	S. spraguei
35.63257167	-82.48593833	S. spraguei
35.63367833	-83.74209667	S. spraguei
35.63609283	-83.08211821	S. spraguei
35.63680888	-83.08324076	S. spraguei
35.65939248	-82.29632724	S. spraguei
35.66852187	-85.34637356	S. spraguei
35.68017557	-83.71902709	S. spraguei
35.72221667	-84.87045333	S. spraguei
35.81263	-82.18468667	S. spraguei
35.817422	-81.180358	S. spraguei
35.824355	-82.492325	S. spraguei
35.82994995	-78.96957502	S. spraguei
35.833425	-82.18852167	S. spraguei
35.901444	-84.99753	S. spraguei
35.94867	-81.927995	S. spraguei
36.02258116	-81.92252381	S. spraguei
36.02259526	-81.92247265	S. spraguei
36.02260645	-81.92251788	S. spraguei
36.05023761	-81.89187101	S. spraguei
36.0933609	-82.54691315	S. spraguei
36.13931656	-81.68616486	S. spraguei
36.18310216	-81.82244352	S. spraguei
36.19082003	-81.93464533	S. spraguei
36.19851333	-81.67089167	S. spraguei
36.24579243	-81.81834687	S. spraguei
36.33431936	-81.46617703	S. spraguei
36.38913449	-81.03296066	S. spraguei
36.39546275	-81.05257757	S. spraguei
36.39559908	-81.32182571	S. spraguei
36.41439438	-81.38895416	S. spraguei
36.481275	-81.25705833	S. spraguei
36.5679391	-86.57091999	S. spraguei
36.57316125	-80.84996605	S. spraguei
36.65797453	-81.70593057	S. spraguei
36.68170935	-80.92311254	S. spraguei
36.72750092	-84.51694489	S. spraguei
36.73847198	-81.15582087	S. spraguei
36.75546333	-80.96502	S. spraguei
36.76358632	-76.24915129	S. spraguei
36.90972137	-82.62799835	S. spraguei
36.90997314	-82.62796021	S. spraguei
36.91021347	-82.62757111	S. spraguei
36.92150116	-82.69306183	S. spraguei
37.0012398	-122.0661096	S. spraguei
37.1167445	-122.0603333	S. spraguei
37.12120171	-80.18446987	S. spraguei
37.21265833	-80.85414167	S. spraguei
37.61585333	-80.35389667	S. spraguei
37.78209667	-108.0904695	S. spraguei
37.7945	-83.6735	S. spraguei
37.8085461	-83.66139804	S. spraguei
37.82730556	-83.57184444	S. spraguei
37.86119934	-79.80005688	S. spraguei
37.86999893	-79.15721893	S. spraguei
37.90261167	-79.79657833	S. spraguei
38.09920502	-79.82363129	S. spraguei
38.147925	-78.74852	S. spraguei
38.26337085	-79.95878122	S. spraguei
38.26728	-121.43872	S. spraguei
38.270649	-79.9647899	S. spraguei
38.38464737	-79.61044312	S. spraguei
38.38492203	-79.6109314	S. spraguei
38.41135988	-82.44112241	S. spraguei
38.44918	-122.6421367	S. spraguei
38.44921167	-122.6421367	S. spraguei
38.52013138	-78.48043015	S. spraguei
38.57336835	-123.3188469	S. spraguei
38.57408524	-123.3016968	S. spraguei
38.61086212	-78.63475684	S. spraguei
38.77301944	-79.51008056	S. spraguei
38.81480537	-77.2066351	S. spraguei
38.87128895	-79.83334133	S. spraguei
38.96134833	-78.737355	S. spraguei
39.499255	-79.417655	S. spraguei
39.87768833	-74.54640333	S. spraguei
39.90919635	-77.47968448	S. spraguei
39.90948915	-77.47936741	S. spraguei
40.03295563	-77.31900685	S. spraguei
40.07652664	-77.25247955	S. spraguei
40.11611067	-77.19789147	S. spraguei
40.11794287	-77.18644615	S. spraguei
40.15572009	-79.12175434	S. spraguei
40.16209984	-79.25246039	S. spraguei
40.19802425	-78.32706898	S. spraguei
40.694097	-77.754021	S. spraguei
40.73350987	-77.71307912	S. spraguei
40.74541855	-77.84558868	S. spraguei
40.76799391	-79.60441506	S. spraguei
40.82129669	-77.94869995	S. spraguei
40.84263101	-90.85324588	S. spraguei
40.86083221	-75.76027679	S. spraguei
40.86927941	-76.06679554	S. spraguei
40.88497671	-73.91566315	S. spraguei
40.88996333	-78.02649717	S. spraguei
40.96037162	-75.13847935	S. spraguei
40.96418833	-75.497345	S. spraguei
40.99389167	-78.59217833	S. spraguei
41.03325	-75.692	S. spraguei
41.08101667	-75.892395	S. spraguei
41.09856939	-75.15069065	S. spraguei
41.10702021	-75.46087501	S. spraguei
41.11265218	-75.5890176	S. spraguei
41.11405292	-75.5950607	S. spraguei
41.1561055	-74.86258	S. spraguei
41.169005	-74.843095	S. spraguei
41.21695137	-74.25453186	S. spraguei
41.22075	-77.61855	S. spraguei
41.2386734	-74.73687887	S. spraguei
41.24675	-79.3774	S. spraguei
41.26231167	-72.74378333	S. spraguei
41.3106855	-75.4723923	S. spraguei
41.33134302	-79.20802172	S. spraguei
41.33306166	-75.89792543	S. spraguei
41.33391573	-75.8982851	S. spraguei
41.33395953	-75.89828434	S. spraguei
41.33890213	-75.88010157	S. spraguei
41.33890766	-75.88104294	S. spraguei
41.33918581	-75.88008841	S. spraguei
41.342504	-79.215545	S. spraguei
41.3428	-79.2113	S. spraguei
41.3428	-79.2113	S. spraguei
41.3428	-79.2113	S. spraguei
41.3428	-79.2113	S. spraguei
41.3428	-79.2113	S. spraguei
41.3428	-79.2113	S. spraguei
41.3428	-79.2113	S. spraguei
41.3428	-79.2113	S. spraguei
41.34554902	-75.8810141	S. spraguei
41.345795	-74.84176667	S. spraguei
41.34713915	-75.87970359	S. spraguei
41.3585	-79.21135	S. spraguei
41.39748626	-78.91355766	S. spraguei
41.40154311	-75.63857602	S. spraguei
41.401795	-72.60482	S. spraguei
41.40391159	-78.88152313	S. spraguei
41.43615341	-78.18708038	S. spraguei
41.4475686	-71.524667	S. spraguei
41.4574699	-73.82637843	S. spraguei
41.50305987	-79.12452688	S. spraguei
41.51091197	-79.77388561	S. spraguei
41.51419167	-78.79116167	S. spraguei
41.5232982	-71.79079743	S. spraguei
41.55997849	-70.63591766	S. spraguei
41.56863336	-70.61343674	S. spraguei
41.5804112	-72.52172459	S. spraguei
41.59543915	-71.70236774	S. spraguei
41.59582967	-70.50451616	S. spraguei
41.6	-70.5	S. spraguei
41.64200443	-79.35424739	S. spraguei
41.65093309	-77.14587362	S. spraguei
41.6576	-73.89627833	S. spraguei
41.657877	-72.365916	S. spraguei
41.67493219	-79.3944931	S. spraguei
41.68287484	-79.29035643	S. spraguei
41.71906667	-74.27503833	S. spraguei
41.72013152	-79.33684803	S. spraguei
41.727825	-73.20748	S. spraguei
41.728725	-73.20742833	S. spraguei
41.74308833	-74.20686333	S. spraguei
41.74428	-70.78309667	S. spraguei
41.74557167	-74.19445	S. spraguei
41.74666595	-79.07472229	S. spraguei
41.76320267	-74.16088104	S. spraguei
41.76702041	-74.15273585	S. spraguei
41.76703667	-74.15250283	S. spraguei
41.77175654	-74.24844641	S. spraguei
41.820276	-73.291278	S. spraguei
41.83276944	-73.30211111	S. spraguei
41.83900042	-72.2774745	S. spraguei
41.881375	-74.2977	S. spraguei
41.911475	-72.97953833	S. spraguei
41.91961333	-74.03019717	S. spraguei
41.921295	-71.55277167	S. spraguei
41.92520556	-74.15180833	S. spraguei
41.927066	-79.813721	S. spraguei
41.93375073	-71.717057	S. spraguei
41.933923	-79.813399	S. spraguei
41.94746667	-74.856225	S. spraguei
41.95160675	-72.15228271	S. spraguei
41.95349	-79.759068	S. spraguei
41.98673248	-71.12424469	S. spraguei
41.98679733	-70.95452881	S. spraguei
41.98797324	-70.96031886	S. spraguei
41.99244308	-72.1299057	S. spraguei
42.0135959	-75.9840587	S. spraguei
42.0190458	-79.1683315	S. spraguei
42.0191103	-79.1683857	S. spraguei
42.02436383	-74.0765445	S. spraguei
42.0245506	-74.07676578	S. spraguei
42.05506016	-74.09134931	S. spraguei
42.06008756	-71.79191596	S. spraguei
42.0751065	-72.0333905	S. spraguei
42.0751065	-72.0333905	S. spraguei
42.0751065	-72.0333905	S. spraguei
42.0751065	-72.0333905	S. spraguei
42.08508333	-74.31058667	S. spraguei
42.08541599	-72.02316798	S. spraguei
42.103928	-73.379025	S. spraguei
42.108425	-71.31971667	S. spraguei
42.11248883	-77.07846117	S. spraguei
42.11446667	-79.40373833	S. spraguei
42.12236469	-71.20867439	S. spraguei
42.12799043	-71.71352793	S. spraguei
42.12930036	-75.99785512	S. spraguei
42.1300195	-71.20538333	S. spraguei
42.19438171	-71.55313063	S. spraguei
42.19821667	-74.05943333	S. spraguei
42.20615768	-78.70498657	S. spraguei
42.21204676	-71.0922975	S. spraguei
42.2159106	-71.06766421	S. spraguei
42.21591432	-71.0676451	S. spraguei
42.22930333	-74.1498945	S. spraguei
42.22956602	-74.14930298	S. spraguei
42.23459475	-71.04022829	S. spraguei
42.24138667	-73.33841667	S. spraguei
42.24425	-74.11553883	S. spraguei
42.246405	-73.018348	S. spraguei
42.246405	-73.018348	S. spraguei
42.24943333	-74.05519667	S. spraguei
42.253879	-71.336347	S. spraguei
42.253993	-71.336213	S. spraguei
42.2544526	-78.88124195	S. spraguei
42.25611	-71.340397	S. spraguei
42.25966667	-71.1367945	S. spraguei
42.26145833	-71.20008833	S. spraguei
42.2643463	-74.37153349	S. spraguei
42.33699667	-84.0806055	S. spraguei
42.35147201	-88.18509022	S. spraguei
42.35350401	-72.66941817	S. spraguei
42.37937927	-71.54656219	S. spraguei
42.38209462	-74.09210175	S. spraguei
42.39483468	-74.08717976	S. spraguei
42.40890126	-83.97996648	S. spraguei
42.42839667	-73.22937833	S. spraguei
42.428655	-71.49489667	S. spraguei
42.43284667	-71.11002	S. spraguei
42.43284667	-71.11002	S. spraguei
42.43346024	-71.33739471	S. spraguei
42.43442264	-71.1197834	S. spraguei
42.43545833	-71.32948333	S. spraguei
42.43547821	-71.32939911	S. spraguei
42.43808	-71.33677	S. spraguei
42.43850994	-78.8822036	S. spraguei
42.4387018	-71.3401284	S. spraguei
42.44288333	-71.12153617	S. spraguei
42.4516	-71.12261833	S. spraguei
42.45516783	-71.12333581	S. spraguei
42.45525293	-71.12344437	S. spraguei
42.45538667	-71.123375	S. spraguei
42.45547167	-71.12510833	S. spraguei
42.45555101	-71.12314843	S. spraguei
42.45556624	-71.1251031	S. spraguei
42.45567251	-71.12358503	S. spraguei
42.45588833	-71.12396667	S. spraguei
42.45616141	-71.12386099	S. spraguei
42.45959928	-78.00816623	S. spraguei
42.46038594	-78.00925232	S. spraguei
42.46039495	-78.00921679	S. spraguei
42.46055603	-72.79222107	S. spraguei
42.46083085	-71.0865784	S. spraguei
42.4708	-72.92586	S. spraguei
42.48523021	-71.34712132	S. spraguei
42.48589928	-71.34665764	S. spraguei
42.48602428	-71.34702671	S. spraguei
42.48872	-71.00018333	S. spraguei
42.48940156	-86.07802245	S. spraguei
42.50238333	-72.25313667	S. spraguei
42.51727941	-78.03150466	S. spraguei
42.51741182	-78.03195836	S. spraguei
42.5339241	-71.30623627	S. spraguei
42.53420333	-72.184425	S. spraguei
42.54007	-85.91826667	S. spraguei
42.54726049	-85.94240331	S. spraguei
42.55498886	-71.34040833	S. spraguei
42.58059538	-70.76957482	S. spraguei
42.58073347	-70.76941793	S. spraguei
42.58798667	-72.34268833	S. spraguei
42.59312203	-70.69287743	S. spraguei
42.59613833	-75.01296112	S. spraguei
42.60021728	-70.8192381	S. spraguei
42.60087086	-70.81881951	S. spraguei
42.60454	-78.909665	S. spraguei
42.61622017	-85.48995899	S. spraguei
42.63680545	-73.09570607	S. spraguei
42.63727	-70.64675833	S. spraguei
42.64502167	-70.60498833	S. spraguei
42.65265812	-70.85250503	S. spraguei
42.6542948	-71.67208684	S. spraguei
42.657184	-71.755904	S. spraguei
42.65810833	-71.37059722	S. spraguei
42.66116716	-80.47758855	S. spraguei
42.66219496	-71.7915666	S. spraguei
42.67195	-72.31715	S. spraguei
42.67235861	-71.64174597	S. spraguei
42.6739	-72.1914	S. spraguei
42.69131616	-72.31745387	S. spraguei
42.69915771	-71.71218872	S. spraguei
42.71176743	-80.35844021	S. spraguei
42.71218833	-80.358795	S. spraguei
42.734632	-73.093122	S. spraguei
42.734632	-73.093122	S. spraguei
42.734632	-73.093122	S. spraguei
42.73702621	-72.01908875	S. spraguei
42.74451463	-70.97657621	S. spraguei
42.74831772	-72.12770844	S. spraguei
42.751196	-72.009802	S. spraguei
42.751196	-72.009802	S. spraguei
42.751196	-72.009802	S. spraguei
42.75557	-71.94635	S. spraguei
42.75660333	-71.858925	S. spraguei
42.76461767	-71.85710882	S. spraguei
42.7727	-72.277	S. spraguei
42.8115053	-84.38342626	S. spraguei
42.83404541	-72.39611816	S. spraguei
42.85411944	-70.96578333	S. spraguei
42.85638846	-72.57390286	S. spraguei
42.86276667	-72.57592	S. spraguei
42.8632697	-73.71139191	S. spraguei
42.8722763	-80.37713075	S. spraguei
42.88226899	-73.80947153	S. spraguei
42.900775	-72.040335	S. spraguei
42.91187173	-72.60106377	S. spraguei
42.91202167	-72.60528833	S. spraguei
42.918092	-72.597656	S. spraguei
42.92185752	-72.68804091	S. spraguei
42.95738099	-72.63299704	S. spraguei
42.971795	-81.325219	S. spraguei
43.0281	-90.1115	S. spraguei
43.03545615	-71.45186478	S. spraguei
43.0828083	-73.71827375	S. spraguei
43.08740333	-71.57302167	S. spraguei
43.08838667	-71.57349	S. spraguei
43.0937055	-78.02665	S. spraguei
43.0950555	-78.02591667	S. spraguei
43.09651667	-78.0266195	S. spraguei
43.10264671	-71.12540491	S. spraguei
43.10919833	-71.64416333	S. spraguei
43.1102829	-72.77465057	S. spraguei
43.11056333	-71.64396	S. spraguei
43.11076167	-71.64375167	S. spraguei
43.110884	-71.42626	S. spraguei
43.13607866	-71.49530392	S. spraguei
43.13958333	-71.34331389	S. spraguei
43.14485634	-83.34357153	S. spraguei
43.14583562	-71.52760089	S. spraguei
43.15805833	-85.36360333	S. spraguei
43.16415131	-70.9831321	S. spraguei
43.1710968	-72.87908173	S. spraguei
43.17707833	-73.783705	S. spraguei
43.20531383	-73.7674467	S. spraguei
43.2100877	-72.80054751	S. spraguei
43.22355207	-81.91612524	S. spraguei
43.23078833	-75.58123	S. spraguei
43.23127053	-75.58133159	S. spraguei
43.23136039	-75.58130424	S. spraguei
43.26522055	-72.86819835	S. spraguei
43.26564815	-72.86895063	S. spraguei
43.271155	-72.24451333	S. spraguei
43.27406333	-81.80191667	S. spraguei
43.27594054	-81.80056502	S. spraguei
43.276931	-70.701844	S. spraguei
43.27836684	-81.98266433	S. spraguei
43.29156624	-70.69471286	S. spraguei
43.2984078	-72.4823117	S. spraguei
43.2984078	-72.4823117	S. spraguei
43.31453981	-70.75933465	S. spraguei
43.31689929	-86.31587403	S. spraguei
43.34461	-72.980733	S. spraguei
43.357425	-71.27952	S. spraguei
43.389844	-89.747829	S. spraguei
43.39445	-70.64825	S. spraguei
43.39445	-70.64825	S. spraguei
43.39445	-70.64825	S. spraguei
43.4360495	-72.904312	S. spraguei
43.44682167	-70.977355	S. spraguei
43.4510547	-72.9456982	S. spraguei
43.4528145	-72.9449649	S. spraguei
43.47970536	-72.69417286	S. spraguei
43.50149187	-72.37122892	S. spraguei
43.501654	-72.94395	S. spraguei
43.50475	-70.39185	S. spraguei
43.54107	-72.292275	S. spraguei
43.54452167	-70.478395	S. spraguei
43.54508819	-73.99846707	S. spraguei
43.548245	-72.856302	S. spraguei
43.5516882	-73.5489222	S. spraguei
43.553385	-72.859461	S. spraguei
43.59722277	-72.48708487	S. spraguei
43.60385579	-73.00006292	S. spraguei
43.61235038	-70.2196312	S. spraguei
43.61314667	-70.22063333	S. spraguei
43.61348471	-70.21839773	S. spraguei
43.63013329	-71.2958228	S. spraguei
43.64715018	-73.65186847	S. spraguei
43.64759167	-73.65206167	S. spraguei
43.65319821	-71.73420111	S. spraguei
43.66258333	-72.27828833	S. spraguei
43.663505	-71.462845	S. spraguei
43.664274	-73.236727	S. spraguei
43.66576912	-73.22825822	S. spraguei
43.66761748	-74.69609258	S. spraguei
43.6765255	-79.98927561	S. spraguei
43.67668611	-72.25344167	S. spraguei
43.67675	-72.25326667	S. spraguei
43.67739444	-72.25302778	S. spraguei
43.67905556	-72.24999167	S. spraguei
43.67932624	-72.24545118	S. spraguei
43.68001111	-72.25034444	S. spraguei
43.68788833	-71.76908833	S. spraguei
43.69269444	-71.78236389	S. spraguei
43.69528833	-72.230705	S. spraguei
43.69582833	-72.33526667	S. spraguei
43.70101667	-71.38366667	S. spraguei
43.70694667	-74.82547833	S. spraguei
43.71377165	-72.33701694	S. spraguei
43.71377165	-72.33701694	S. spraguei
43.71777646	-72.90549192	S. spraguei
43.72034985	-71.48850924	S. spraguei
43.72328476	-72.35235159	S. spraguei
43.73110268	-71.69766951	S. spraguei
43.73149444	-73.499625	S. spraguei
43.7315883	-70.65483485	S. spraguei
43.73619285	-86.14058276	S. spraguei
43.738806	-72.36899	S. spraguei
43.73884242	-72.50206869	S. spraguei
43.7393846	-73.77519211	S. spraguei
43.74614243	-69.8231764	S. spraguei
43.74829209	-72.32913732	S. spraguei
43.74872589	-74.77909088	S. spraguei
43.75082778	-71.69603056	S. spraguei
43.75520484	-74.27942624	S. spraguei
43.7560804	-73.45570087	S. spraguei
43.76608662	-71.57910137	S. spraguei
43.774825	-71.526305	S. spraguei
43.77862167	-85.90653833	S. spraguei
43.78304304	-85.91522512	S. spraguei
43.789925	-71.77401667	S. spraguei
43.79069916	-73.96933266	S. spraguei
43.79071167	-71.77498667	S. spraguei
43.79407833	-71.7734	S. spraguei
43.80042893	-72.25114289	S. spraguei
43.80212	-69.752359	S. spraguei
43.80756794	-72.24762475	S. spraguei
43.810325	-71.1412055	S. spraguei
43.81040162	-71.14103763	S. spraguei
43.82048833	-69.93826333	S. spraguei
43.82763333	-71.49040333	S. spraguei
43.85990713	-64.84186037	S. spraguei
43.86497498	-72.3722229	S. spraguei
43.86843872	-72.36943054	S. spraguei
43.87668333	-69.66062167	S. spraguei
43.8778	-69.6918	S. spraguei
43.88028333	-69.48947167	S. spraguei
43.9031	-70.1797	S. spraguei
43.903458	-73.066807	S. spraguei
43.90643995	-85.98818779	S. spraguei
43.91685	-74.01595278	S. spraguei
43.92046667	-70.438125	S. spraguei
43.923725	-74.00756112	S. spraguei
43.93596333	-71.11994167	S. spraguei
43.95886166	-69.9548582	S. spraguei
43.96111677	-88.00693845	S. spraguei
43.97035	-70.5119	S. spraguei
43.973861	-89.151556	S. spraguei
43.99052975	-71.39765739	S. spraguei
44.0346692	-79.1504437	S. spraguei
44.03995222	-70.11460875	S. spraguei
44.05621791	-71.05270646	S. spraguei
44.05764457	-73.02787522	S. spraguei
44.0872736	-86.4448651	S. spraguei
44.09179178	-69.95989762	S. spraguei
44.11303617	-71.35681167	S. spraguei
44.14078452	-68.90988718	S. spraguei
44.14160047	-71.70104141	S. spraguei
44.1469695	-78.60215833	S. spraguei
44.14786651	-73.63383651	S. spraguei
44.14787073	-71.37827715	S. spraguei
44.1523796	-81.3564411	S. spraguei
44.2093265	-87.523447	S. spraguei
44.22968833	-72.561745	S. spraguei
44.24548202	-70.1403613	S. spraguei
44.250825	-73.4338	S. spraguei
44.26883333	-72.57849167	S. spraguei
44.270403	-73.148646	S. spraguei
44.27300584	-74.1193331	S. spraguei
44.29743131	-72.38791245	S. spraguei
44.306653	-72.269611	S. spraguei
44.31092441	-74.3426317	S. spraguei
44.31339667	-75.746345	S. spraguei
44.31410644	-75.3347863	S. spraguei
44.31504131	-72.41891644	S. spraguei
44.317444	-70.8254296	S. spraguei
44.317444	-70.8254296	S. spraguei
44.320794	-72.477443	S. spraguei
44.32522167	-72.51233333	S. spraguei
44.32523833	-72.51226	S. spraguei
44.3304387	-72.4702349	S. spraguei
44.33456813	-66.11851375	S. spraguei
44.3385559	-68.2733346	S. spraguei
44.3385559	-68.2733346	S. spraguei
44.34375278	-74.2655849	S. spraguei
44.34864639	-73.00773639	S. spraguei
44.3520026	-68.2078101	S. spraguei
44.35719671	-76.00772467	S. spraguei
44.35806189	-65.30296112	S. spraguei
44.36688333	-68.21267	S. spraguei
44.36735091	-65.28286144	S. spraguei
44.38443743	-65.20802407	S. spraguei
44.38573545	-65.20829866	S. spraguei
44.387695	-72.47135333	S. spraguei
44.38784027	-65.20709229	S. spraguei
44.39087568	-78.48129639	S. spraguei
44.39591542	-76.15682929	S. spraguei
44.41286005	-74.12180778	S. spraguei
44.41534667	-68.57090833	S. spraguei
44.4173	-68.56774167	S. spraguei
44.42152	-73.62791333	S. spraguei
44.422775	-73.62757167	S. spraguei
44.42375504	-68.33169292	S. spraguei
44.42873333	-67.89199667	S. spraguei
44.43048667	-67.89303667	S. spraguei
44.43526921	-74.30011574	S. spraguei
44.43605	-74.25	S. spraguei
44.43605	-74.25	S. spraguei
44.43785167	-74.25638167	S. spraguei
44.43865	-74.253	S. spraguei
44.44439722	-74.25919444	S. spraguei
44.448495	-74.2594057	S. spraguei
44.448495	-74.2594057	S. spraguei
44.44961045	-65.36638126	S. spraguei
44.45044022	-72.98999906	S. spraguei
44.45178167	-74.26364167	S. spraguei
44.45382222	-74.25958333	S. spraguei
44.46658739	-65.29397998	S. spraguei
44.46908188	-64.63798523	S. spraguei
44.47828647	-80.04238803	S. spraguei
44.49275551	-68.23836814	S. spraguei
44.49641112	-77.20619788	S. spraguei
44.4977662	-73.0363949	S. spraguei
44.498128	-73.032389	S. spraguei
44.50358375	-72.62251496	S. spraguei
44.5225475	-73.4651344	S. spraguei
44.52722168	-73.46221924	S. spraguei
44.5300263	-73.4301821	S. spraguei
44.53538962	-74.34847487	S. spraguei
44.54248268	-78.17826963	S. spraguei
44.553251	-73.119161	S. spraguei
44.553287	-73.253048	S. spraguei
44.5567531	-74.93528299	S. spraguei
44.55986667	-79.57074667	S. spraguei
44.57071824	-78.26433912	S. spraguei
44.58540716	-77.2899085	S. spraguei
44.60552	-73.025241	S. spraguei
44.60748914	-72.49876237	S. spraguei
44.62637	-76.31672	S. spraguei
44.62670833	-78.018665	S. spraguei
44.63102675	-85.76819495	S. spraguei
44.63426944	-71.66165278	S. spraguei
44.634525	-71.658279	S. spraguei
44.63591003	-63.81151199	S. spraguei
44.63831674	-81.26685505	S. spraguei
44.64202485	-85.76283253	S. spraguei
44.64253667	-85.76106333	S. spraguei
44.64274753	-85.76023975	S. spraguei
44.64285592	-63.69510413	S. spraguei
44.643025	-85.76104667	S. spraguei
44.64575278	-85.76171944	S. spraguei
44.64643833	-63.75772833	S. spraguei
44.64703	-80.99516333	S. spraguei
44.65034444	-85.76194722	S. spraguei
44.65058327	-63.45476596	S. spraguei
44.65466667	-77.886245	S. spraguei
44.65840912	-63.7670784	S. spraguei
44.65881333	-63.686295	S. spraguei
44.66245	-88.55255	S. spraguei
44.66245	-88.55255	S. spraguei
44.66245	-88.55255	S. spraguei
44.66419983	-63.76977539	S. spraguei
44.6759558	-85.779818	S. spraguei
44.67910074	-63.72787099	S. spraguei
44.68879654	-63.70118233	S. spraguei
44.69008724	-78.31043383	S. spraguei
44.69019667	-79.03020517	S. spraguei
44.69125112	-73.4226782	S. spraguei
44.69158173	-63.69469833	S. spraguei
44.69241558	-63.69754634	S. spraguei
44.69847833	-78.27355333	S. spraguei
44.70629501	-86.18251038	S. spraguei
44.70640833	-69.75019667	S. spraguei
44.70653204	-69.75142429	S. spraguei
44.7229802	-78.18395494	S. spraguei
44.73279833	-63.55710983	S. spraguei
44.74229431	-84.65978241	S. spraguei
44.7808342	-76.23278046	S. spraguei
44.78442585	-79.26145275	S. spraguei
44.78770789	-85.68024188	S. spraguei
44.79059167	-78.99587167	S. spraguei
44.79514441	-79.2289907	S. spraguei
44.80913611	-88.76808889	S. spraguei
44.81334993	-81.2895058	S. spraguei
44.81693667	-79.0695805	S. spraguei
44.81772553	-79.06478201	S. spraguei
44.82284199	-79.46368912	S. spraguei
44.82580239	-80.00712086	S. spraguei
44.82846109	-78.82509945	S. spraguei
44.8317291	-71.0756553	S. spraguei
44.8339	-67.0299	S. spraguei
44.8339	-67.0299	S. spraguei
44.83866348	-79.70393065	S. spraguei
44.8411	-78.97059667	S. spraguei
44.84190383	-79.27316841	S. spraguei
44.84999847	-79.6811142	S. spraguei
44.8501503	-79.3817415	S. spraguei
44.85311167	-78.816095	S. spraguei
44.85410431	-77.23079681	S. spraguei
44.85562348	-78.91315828	S. spraguei
44.85839667	-70.51689167	S. spraguei
44.88943833	-81.35569667	S. spraguei
44.89325352	-77.22721865	S. spraguei
44.893295	-71.13549167	S. spraguei
44.89331944	-77.226975	S. spraguei
44.89870026	-79.19125127	S. spraguei
44.90758833	-63.56416333	S. spraguei
44.919643	-79.3741834	S. spraguei
44.93192833	-85.84703	S. spraguei
44.93408667	-85.87362833	S. spraguei
44.947855	-85.09297217	S. spraguei
44.952775	-64.67067	S. spraguei
44.95493317	-79.40827942	S. spraguei
44.97193667	-78.47368667	S. spraguei
44.97905	-67.10955	S. spraguei
44.97905	-67.10955	S. spraguei
45.00041667	-77.74741333	S. spraguei
45.00799933	-79.43717021	S. spraguei
45.05465911	-79.1438663	S. spraguei
45.07038033	-87.12055617	S. spraguei
45.0705243	-87.1236713	S. spraguei
45.07156117	-87.11816383	S. spraguei
45.07175064	-87.11752319	S. spraguei
45.07430218	-87.113754	S. spraguei
45.07503061	-87.1093981	S. spraguei
45.07997167	-75.83616694	S. spraguei
45.08403088	147.9879941	S. spraguei
45.08752441	-79.30233002	S. spraguei
45.09938765	-79.01963633	S. spraguei
45.11074167	-78.79647833	S. spraguei
45.15725	-67.84365	S. spraguei
45.15725	-67.84365	S. spraguei
45.15725	-67.84365	S. spraguei
45.1595	-69.0051	S. spraguei
45.1595	-69.0051	S. spraguei
45.1595	-69.0051	S. spraguei
45.1595	-69.0051	S. spraguei
45.16871878	-81.58953901	S. spraguei
45.17087	-85.60085	S. spraguei
45.17094833	-85.60093333	S. spraguei
45.18004094	-79.57021635	S. spraguei
45.184112	-79.408465	S. spraguei
45.19086838	-87.36385345	S. spraguei
45.19405	-91.313034	S. spraguei
45.20574724	-70.30288696	S. spraguei
45.21637494	-81.72405602	S. spraguei
45.21972459	-92.7701652	S. spraguei
45.2265211	-80.1940913	S. spraguei
45.23083667	-81.479545	S. spraguei
45.234119	-81.705714	S. spraguei
45.24178551	-77.99554523	S. spraguei
45.2457813	-80.35343602	S. spraguei
45.24972806	-81.6900604	S. spraguei
45.25289673	-81.68935776	S. spraguei
45.263839	-88.550532	S. spraguei
45.27092915	-76.74577776	S. spraguei
45.27777164	-76.74527702	S. spraguei
45.30818759	-79.38567033	S. spraguei
45.3364	-77.062875	S. spraguei
45.33882628	-93.08622211	S. spraguei
45.35071099	-80.19878871	S. spraguei
45.35293608	-75.87251352	S. spraguei
45.35490167	-76.01416364	S. spraguei
45.3556671	-80.1941295	S. spraguei
45.36067	-93.1102074	S. spraguei
45.36227	-80.20294167	S. spraguei
45.374	-75.24745278	S. spraguei
45.37545333	-76.85372167	S. spraguei
45.3869383	-74.19154275	S. spraguei
45.391725	-76.07232222	S. spraguei
45.39555215	-84.53096878	S. spraguei
45.40085075	-79.0040756	S. spraguei
45.4020253	-93.1994037	S. spraguei
45.40911333	-93.19998833	S. spraguei
45.41327536	-77.72088032	S. spraguei
45.42184667	-80.1292195	S. spraguei
45.447075	-66.344605	S. spraguei
45.44713833	-66.34456667	S. spraguei
45.461609	-76.279338	S. spraguei
45.46946016	-78.83418944	S. spraguei
45.48498572	-78.76258618	S. spraguei
45.49301147	-65.30118561	S. spraguei
45.49428169	-93.69455181	S. spraguei
45.507887	-78.394318	S. spraguei
45.51819167	-78.38475	S. spraguei
45.51880351	9.199313282	S. spraguei
45.5358	-69.5476	S. spraguei
45.5434541	-75.4191703	S. spraguei
45.54617953	-78.68186083	S. spraguei
45.54750963	-78.63798682	S. spraguei
45.55515333	-80.48740333	S. spraguei
45.55645833	-79.29573	S. spraguei
45.55895501	-78.58121328	S. spraguei
45.56347802	-84.66436744	S. spraguei
45.56538902	-75.43181809	S. spraguei
45.56660882	-75.41822358	S. spraguei
45.56844503	-78.43914188	S. spraguei
45.573845	-78.71910833	S. spraguei
45.5763651	-78.45903537	S. spraguei
45.57675	-78.45745	S. spraguei
45.58382667	-67.32871861	S. spraguei
45.59003	-78.33828	S. spraguei
45.5911229	-78.69313071	S. spraguei
45.597405	-76.0167305	S. spraguei
45.6051135	-76.00772993	S. spraguei
45.62226111	-78.68996389	S. spraguei
45.62679927	-78.72802256	S. spraguei
45.63368982	-79.11850232	S. spraguei
45.66104391	-61.91749055	S. spraguei
45.7037681	-73.9147962	S. spraguei
45.78030346	-68.94151731	S. spraguei
45.78412701	-66.83982023	S. spraguei
45.80599667	-69.0827555	S. spraguei
45.80762684	-89.63995501	S. spraguei
45.81496218	-71.20137512	S. spraguei
45.81762167	-79.512955	S. spraguei
45.85253833	-89.08583883	S. spraguei
45.86792833	-77.71961167	S. spraguei
45.88020124	-77.66696692	S. spraguei
45.88614233	-77.63601288	S. spraguei
45.887115	-77.244525	S. spraguei
45.9089145	-82.4481849	S. spraguei
45.92498857	-66.65573213	S. spraguei
46.01027679	-81.40444183	S. spraguei
46.013751	-66.955518	S. spraguei
46.01439667	-66.62561035	S. spraguei
46.02377667	-81.39291167	S. spraguei
46.02770301	-81.39436011	S. spraguei
46.03867683	-78.8482683	S. spraguei
46.05878406	-79.76490525	S. spraguei
46.06086349	-81.34818268	S. spraguei
46.07112251	-92.02162122	S. spraguei
46.08825508	-62.85453902	S. spraguei
46.11596383	-82.05494717	S. spraguei
46.16595011	-64.33064055	S. spraguei
46.1815448	-62.5607855	S. spraguei
46.19192713	-66.42433415	S. spraguei
46.19230652	-83.06096649	S. spraguei
46.19640859	-91.10412598	S. spraguei
46.20991755	-64.28836975	S. spraguei
46.2378588	-62.70041363	S. spraguei
46.25	-81.3166667	S. spraguei
46.29342167	-85.94816667	S. spraguei
46.30317833	-84.91974667	S. spraguei
46.31312429	-84.94757803	S. spraguei
46.318113	-60.6607349	S. spraguei
46.318113	-60.6607349	S. spraguei
46.3405555	-83.91561273	S. spraguei
46.3407247	-64.62178422	S. spraguei
46.45757	-80.96157833	S. spraguei
46.45795441	-80.95595551	S. spraguei
46.49541304	-86.54750565	S. spraguei
46.500103	-72.822335	S. spraguei
46.54941667	-86.34979167	S. spraguei
46.58315463	-87.46193622	S. spraguei
46.649841	-92.9321031	S. spraguei
46.65541833	-87.63112667	S. spraguei
46.75583	-71.32022833	S. spraguei
46.76969838	-84.95632052	S. spraguei
46.78577473	-87.91479995	S. spraguei
46.82489879	-64.9243927	S. spraguei
46.83120606	-91.10519999	S. spraguei
46.90938776	-80.00181679	S. spraguei
46.93027878	-114.0902786	S. spraguei
46.96051667	-114.8792033	S. spraguei
46.97613976	-65.56659296	S. spraguei
47.02112198	-88.38926697	S. spraguei
47.05690833	-79.77850914	S. spraguei
47.06085811	-79.774099	S. spraguei
47.07201141	8.389328272	S. spraguei
47.13201001	-123.2952516	S. spraguei
47.16993	-95.19329667	S. spraguei
47.1928	-95.17388	S. spraguei
47.19491169	-95.16580892	S. spraguei
47.29436944	-79.44976944	S. spraguei
47.33164667	-113.9653033	S. spraguei
47.35357222	-79.46058611	S. spraguei
47.44354963	-84.75068015	S. spraguei
47.46905571	-70.37590566	S. spraguei
47.48919755	-84.82732348	S. spraguei
47.50576	-93.45348	S. spraguei
47.61689333	-91.328695	S. spraguei
47.70550291	-122.7845176	S. spraguei
47.85388889	-91.74222222	S. spraguei
47.96101056	-91.8051278	S. spraguei
48.05063667	-90.51909333	S. spraguei
48.105697	-114.663445	S. spraguei
48.13972473	-69.71990967	S. spraguei
48.39034833	-90.75982333	S. spraguei
48.39399333	-90.75196667	S. spraguei
48.3944397	-89.30029297	S. spraguei
48.4036	-68.57575	S. spraguei
48.63794123	-91.27304253	S. spraguei
48.6550372	-93.1740915	S. spraguei
48.78203386	-120.6387807	S. spraguei
48.82372833	-113.71505	S. spraguei
48.85775618	-123.2570924	S. spraguei
49.01688333	-113.8524333	S. spraguei
49.08872704	-93.57506313	S. spraguei
49.27539207	-88.33433708	S. spraguei
49.27931848	-96.95324296	S. spraguei
49.37184167	-94.80149167	S. spraguei
49.851095	-115.44445	S. spraguei
49.98585168	89.19806921	S. spraguei
49.99053087	89.20376228	S. spraguei
49.99060172	89.20226559	S. spraguei
49.99093425	89.2019725	S. spraguei
52.34416167	-114.078925	S. spraguei
52.46628	-115.0472333	S. spraguei
53.84681244	-110.5746599	S. spraguei
53.90520182	-106.0244164	S. spraguei
53.90547331	-106.0242489	S. spraguei
60.28701764	29.68181547	S. spraguei
60.97282667	69.05561139	S. spraguei
60.97282667	69.05561139	S. spraguei
60.99534671	69.01695726	S. spraguei
60.9954773	69.01719656	S. spraguei
61.24402	73.42948833	S. spraguei
33.48585	-84.5684	S. subaureus
36.0052857	-78.94217832	S. subaureus
36.60755	-78.4901	S. subaureus
39.94137192	-87.07339478	S. subaureus
40.67455	-80.5413	S. subaureus
41.03325	-75.692	S. subaureus
41.22075	-77.61855	S. subaureus
41.3428	-79.2113	S. subaureus
41.3428	-79.2113	S. subaureus
41.3428	-79.2113	S. subaureus
41.3479581	-79.2209558	S. subaureus
41.3479581	-79.2209558	S. subaureus
41.37875082	-81.14210751	S. subaureus
41.96385333	-74.1662445	S. subaureus
42.6739	-72.1914	S. subaureus
42.87636748	-71.30377233	S. subaureus
43.9031	-70.1797	S. subaureus
43.97035	-70.5119	S. subaureus
44.64002939	-81.26642911	S. subaureus
45.264514	-88.553903	S. subaureus
45.91825748	-87.25747843	S. subaureus
46.20919771	-64.28871309	S. subaureus
