# Supplementary material for: Does fungal competitive ability explain host specificity or rarity in ectomycorrhizal symbioses?
Source: PLoS One. 2020 Aug 18;15(8):e0234099. doi: 10.1371/journal.pone.0234099 (PMC7433872; doi:10.1371/journal.pone.0234099)
Supplement: S3 Data — (CSV) [file pone.0234099.s007.csv]

lat	lon	species
46.679	-92.518	S. americanus
47.225748	-95.195361	S. americanus
45.4292245	-93.695506	S. americanus
46.5519032	-94.172468	S. americanus
47.209437	-95.255974	S. americanus
46.5519032	-94.172468	S. americanus
46.703881	-92.527542	S. americanus
46.5519032	-94.172468	S. americanus
46.5519032	-94.172468	S. americanus
46.5004506	-94.203657	S. americanus
45.421651	-93.193845	S. americanus
47.19557	-95.233216	S. americanus
46.5519032	-94.172468	S. americanus
46.5519032	-94.172468	S. americanus
46.5519032	-94.172468	S. americanus
44.8688889	-92.780833	S. americanus
44.856903	-92.780755	S. americanus
46.8527778	-95.3575	S. americanus
47.876013	-92.344697	S. americanus
43.762167	-92.000332	S. americanus
47.19557	-95.233216	S. americanus
46.5519032	-94.172468	S. americanus
47.226362	-95.194344	S. americanus
47.209437	-95.255974	S. americanus
47.226477	-95.19446	S. americanus
47.876013	-92.344697	S. americanus
45.411246	-94.040027	S. americanus
46.703881	-92.527542	S. americanus
46.5004506	-94.203657	S. americanus
45.4292245	-93.695506	S. americanus
46.5519032	-94.172468	S. americanus
47.225748	-95.195361	S. americanus
45.4292245	-93.695506	S. americanus
47.1887481	-95.180071	S. americanus
47.209437	-95.255974	S. americanus
47.209437	-95.255974	S. americanus
46.8996844	-94.373735	S. americanus
46.3243061	-92.834766	S. americanus
47.226477	-95.19446	S. americanus
47.1887481	-95.180071	S. americanus
45.424673	-93.695162	S. americanus
46.3243061	-92.834766	S. americanus
47.226362	-95.194344	S. americanus
47.19557	-95.233216	S. americanus
47.220387	-95.198593	S. americanus
45.2588	-92.7661	S. americanus
47.172533	-95.222784	S. americanus
45.4292245	-93.695506	S. americanus
45.4292245	-93.695506	S. americanus
47.209437	-95.255974	S. americanus
46.6999213	-92.522664	S. americanus
47.209437	-95.255974	S. americanus
47.209437	-95.255974	S. americanus
45.411246	-94.040027	S. americanus
45.421651	-93.193845	S. americanus
47.209437	-95.255974	S. americanus
45.42123	-93.215217	S. spraguei
45.409026	-93.200043	S. spraguei
46.5519032	-94.172468	S. spraguei
46.5519032	-94.172468	S. spraguei
45.40689	-93.193759	S. spraguei
46.700101	-96.019563	S. spraguei
47.23301	-95.203558	S. spraguei
47.7308184	-93.565031	S. spraguei
45.409026	-93.200043	S. spraguei
47.209437	-95.255974	S. spraguei
47.212757	-95.23284	S. spraguei
46.899971	-94.385433	S. spraguei
45.410603	-93.199044	S. spraguei
47.19557	-95.233216	S. spraguei
45.42123	-93.215217	S. spraguei
47.209437	-95.255974	S. spraguei
46.5519032	-94.172468	S. spraguei
46.899971	-94.385433	S. spraguei
47.23301	-95.203558	S. spraguei
47.7308184	-93.565031	S. spraguei
46.5519032	-94.172468	S. spraguei
45.40689	-93.193759	S. spraguei
46.700101	-96.019563	S. spraguei
47.19557	-95.233216	S. spraguei
45.40701	-93.17728	S. subaureus
45.392305	-93.172988	S. subaureus
45.40701	-93.17728	S. subaureus
45.392305	-93.172988	S. subaureus
46.158609	-94.561718	S. subaureus
